# Supplementary material for: Influence of Sodium Humate on the Growth Performance, Diarrhea Incidence, Blood Parameters, and Fecal Microflora of Pre-Weaned Dairy Calves
Source: Animals (Basel). 2022 Jan 5;12(1):123. doi: 10.3390/ani12010123 (PMC8749607; doi:10.3390/ani12010123)
Supplement: Supplementary file 1 [file animals-12-00123-s001.zip]

Archive with 1 entries (1 files):
- animals-1439170-supplementary.pdf
